# Supplementary material for: Validation of the Revised Version of the Social Cognitive Theory-Based Scale for Factors Influencing Eating Behavior in Adolescents
Source: Healthcare (Basel). 2026 Jul 22;14(14):2229. doi: 10.3390/healthcare14142229 (PMC13411829; doi:10.3390/healthcare14142229)
Supplement: Supplementary file 1 [file healthcare-14-02229-s001.zip]

Archive with 2 entries (2 files):
- SM 1. 29.06.26.pdf
- SM 2. 29.06.26.pdf
